# Supplementary material for: Data on fungal abundance and diversity in copper and cobalt contaminated tailing soils in Kitwe, Zambia
Source: Data Brief. 2023 Dec 12;52:109951. doi: 10.1016/j.dib.2023.109951 (PMC10770708; doi:10.1016/j.dib.2023.109951)
Supplement: Supplementary file 1 — Concentrations (ppm) of various elements in tailing dams and their averages [file mmc1.xlsx]

## Sheet: Sheet1
	Supplementary Table 1. Concentrations (ppm) of various elements in tailing dams and their averages
	TD26 (UCHI TAILING DAM )		HEAVY METALS
			Cu	Co	Mn	Fe	Zn	Pb	Ni	As
L1	TD26-B1	1	0.13	289	746	1.45	10	9
		2	0.13	234	713	1.45		15
		3	0.11	231	632	1.23		16
	AVERAGE		1233.33	251.333	697	13766.7	10	13.3333
L2	TD26-B2	1	0.27	220	723	1.84		20
		2	0.28	417	0.11	2.33	38	10	53	8
		3	0.28	374	0.11	2.23	35	14	61	5
	AVERAGE		2766.67	337	241.073	21333.3	36.5	14.6667	57	6.5
L3	TD26-P1	1	0.28	393	0.13	1.67			48	6
		2	0.24	312	0.1	1.22			30	4
		3	0.25	425	1.12	1.43		7	28	4
	AVERAGE		2566.67	376.667	0.45	14400		7	35.3333	4.66667
L4	TD26-P2	1	0.27	296	0.1	2.14	35	13	58
		2	0.2	246	601	1.48	13	13
		3	0.11	109	415	1.06	19	16
	AVERAGE		1933.33	217	338.7	15600	22.3333	14	58
	TD25 (KITWE TAILING DAM)		Cu	Co	Mn	Fe	Zn	Pb	Ni	As
L5	TD25-P1	1	0.15	155	668	2.07	14	13	58
		2	0.14		612	1.84	13	14
		3	0.13	74	481	1.71		21
	AVERAGE		1400	114.5	587	18733.3	13.5	16	58
L6	TD25-P2	1	0.11	268	601	1.03		19
		2	0.16	345	876	1.33
		3	0.11	261	650	1.07		13
	AVERAGE		1266.67	291.333	709	11433.3		16
L7	TD25-B2	1	755		274	20.13	54	15
		2	884		246	2.46	58	25
		3	724		193	2.05	70	53
	AVERAGE		787.667		237.667	82133.3	60.6667	31
L8	TD25-B1	1	0.18	369	937	1.81	11	9
		2	0.18	433	964	1.83	19	9	34
		3	0.12	302	0.11	1.93	17	5	19	4
	AVERAGE		1600	368	633.703	18566.7	15.6667	7.66667	26.5	4
	MWEKERA FOREST		Cu	Co	Mn	Fe	Zn	Pb	Ni	As
L9	MW-B1	1	41		82	0.26			32
		2	34		67	0.27			20
		3	27		49	0.23		4
	AVERAGE		34		66	2533.33			26
L10	MW-B2	1	27		91	0.24	9	4	27
		2	24			0.22
		3	12			0.19		5
	AVERAGE		21			2166.67		4.5
L11	MW-P2	1	38		102	0.37		7
		2	41		103	0.39	10
		3	39		119	0.36
	AVERAGE		39.3333		108	3733.33	10
L12	MW-P1	1	43		140	0.37	9	4	38
		2	39		110	0.39	8
		3	29		103	0.3		2		2
	AVERAGE		37		117.667	3533.33	8.5	3	38	2
	MWB 11	1	32		47	0.24			18
		2	28		65	0.25		5
		3	35		89	0.27
	AVERAGE		31.6667		67	2533.33		5	28
